# Supplementary material for: Decoding Arabidopsis thaliana CPK/SnRK Superfamily Kinase Client Signaling Networks Using Peptide Library and Mass Spectrometry
Source: Plants (Basel). 2024 May 27;13(11):1481. doi: 10.3390/plants13111481 (PMC11174488; doi:10.3390/plants13111481)
Supplement: Supplementary file 1 [file plants-13-01481-s001.zip]

Archive with 1 entries (1 files):
- plants-2990542-supplementary.pptx
